# Supplementary material for: The Incorporation of Graphene Nanoplatelets in Tung Oil–Urea Formaldehyde Microcapsules: A Paradigm Shift in Physicochemical Enhancement
Source: Polymers (Basel). 2024 Mar 26;16(7):909. doi: 10.3390/polym16070909 (PMC11013791; doi:10.3390/polym16070909)
Supplement: Supplementary file 1 [file polymers-16-00909-s001.zip]

Archive with 1 entries (1 files):
- polymers-2730683-supplementary.pdf
